# Supplementary material for: Optic disc morphology in unilateral branch retinal vein occlusion using spectral domain optical coherence tomography
Source: BMC Ophthalmol. 2015 Dec 12;15:178. doi: 10.1186/s12886-015-0165-1 (PMC4676833; doi:10.1186/s12886-015-0165-1)
Supplement: Additional file 1: Table S1. — Demographical data (age; gender; hypertension, diabetes mellitus) type of occlusion, affected eye, SER, BCVA, AL, ONH parameters and SSI of affected and unaffected fellow eyes of our BRVO study subjects. (XLS 59 kb) [file 12886_2015_165_MOESM1_ESM.xls]

## Sheet: Munka1
ID number	age (year)	gender	occlusion type			follow up time	Hypertension	Diabetes Mellitus	affected eye														unaffected fellow eye
						(months)	1=yes, 0=no)	1=yes, 0=no)	SER (D)	BCVA (logmar)	AL (mm)	disc area (mm2)	cup area (mm2)	rim area mm2)	rim V (mm3)	cup V (mm3)	CDaR	hCDR	vCDR	ave RNFL (μm)	SSI		MRSE (D)	BCVA (logmar)	AL (mm)	disc area (mm2)	cup area (mm2)	rim area mm2)	rim V (mm3)	cup V (mm3)	CDaR	hCDR	vCDR	ave RNFL (μm)	SSI
1	68	female	superotemporal	major	right	4.1	1	0	5	0.39794	22.08	1.55	0.17	1.38	0.204	0.006	0.11	0.47	0.29	118.63	35.1		2	0	23.05	2.04	0.43	1.61	0.244	0.05	0.21	0.54	0.46	111.51	39.2
2	83	male	superotemporal	major	right	6	1	0	1	0.30103	22.53	2.39	1.37	1.02	0.054	0.232	0.57	0.76	0.72	104.05	45.4		4	0	22.82	2.32	1.13	1.19	0.096	0.191	0.49	0.65	0.77	109.68	43.5
3	75	female	superotemporal	major	left	6.83333	1	0	2	0.823909	22.59	2.25	0.69	1.56	0.189	0.221	0.31	0.62	0.51	110.95	40.2		1.25	0	22.83	2.07	0.71	1.36	0.109	0.225	0.34	0.68	0.57	110.65	46
4	71	male	superotemporal	major	left	6	1	0	2.875	1	22.94	1.41	0.99	0.42	0.017	0.226	0.7	0.79	0.76	88.56	46.4		2.25	0	23.04	1.45	0.33	1.9	0.281	0.073	0.25	0.57	0.45	92.9	40.3
5	74	female	superotemporal	major	left	3.16667	0	0	1.375	0.69897	22.96	1.36	0.19	1.17	0.162	0.009	0.14	0.42	0.36	95.62	66.6		2.5	0.30103	23.2	1.09	0.28	0.82	0.084	0.033	0.25	0.59	0.42	103.6	60.9
6	42	female	superotemporal	major	left	1.36667	0	0	0	0	23.09	1.61	0.47	1.14	0.168	0.109	0.29	0.62	0.47	94.82	62		0	0	23.25	1.51	0.33	1.19	0.176	0.03	0.22	0.55	0.38	93.12	55.2
7	60	male	inferotemporal	major	right	4.16667	0	0	1	0.69897	23.41	1.82	0.59	1.23	1.164	0.092	0.32	0.58	0.6	116.6	52.2		1	0	23.78	1.57	0.21	1.35	0.16	0.004	0.14	0.36	0.39	106.24	60.3
8	82	female	superotemporal	major	left	9.2	1	0	3.5	1.69897	22.24	1.46	0.45	1.02	0.135	0.052	0.31	0.55	0.55	102.44	35.1		4.25	0.477121	22.15	1.46	0.73	0.73	0.106	0.103	0.5	0.75	0.74	95.04	37.9
9	69	female	superotemporal	major	right	6	0	1	1	0.09691	22.86	1.89	1.21	0.68	0.043	0.05	0.64	0.86	0.78	93.75	45.8		1	0	23.17	2.49	1.4	1.09	0.052	0.004	0.56	0.78	0.77	85.68	63.1
10	67	female	inferotemporal	macular	left	6	1	1	-1	0.154902	23.39	1.44	0.53	0.9	0.095	0.045	0.37	0.61	0.64	79.22	68.4		2.5	0	23.44	1.69	0.7	0.99	0.119	0.121	0.41	0.68	0.68	91.23	46.6
11	70	female	superotemporal	major	right	6	1	0	4.125	0.69897	22.92	1.58	0.26	1.32	0.189	0.01	0.16	0.43	0.35	117.24	45.4		4.5	0	22.87	1.32	0.18	1.14	0.158	0.004	0.13	0.35	0.43	110.52	42.5
12	74	female	inferotemporal	major	left	6	1	0	3	1	22.46	2.16	0.29	1.87	0.143	0.005	0.13	0.28	0.5	75.53	35.6		1	0	22.45	1.72	0.41	1.3	0.182	0.021	0.24	0.46	0.46	88.13	38.7
13	77	female	inferotemporal	major	right	11.8667	1	0	0.75	0	23.05	1.57	0.76	0.81	0.099	0.101	0.49	0.73	0.71	98.77	53.6		1.25	0	23.03	1.65	0.89	0.77	0.086	0.003	0.54	0.75	0.74	100.72	48.8
14	71	female	inferotemporal	major	left	6	1	1	0	0.39794	23.01	1.75	0.75	1	0.151	0.119	0.43	0.69	0.66	104.69	64.9		0	0	23.2	1.94	1.06	0.88	0.062	0.291	0.55	0.89	0.7	102.66	53.5
15	80	male	inferotemporal	major	left	5.76667	0	0	-1.25	0.221849	23.44	2.06	0.74	1.33	0.15	0.133	0.36	0.65	0.57	93.86	38.1		-1.875	0.221849	23.45	1.87	1.52	0.35	0.006	0.651	0.81	0.97	0.91	97.43	37.1
16	73	male	superotemporal	major	left	8	0	0	0.25	0	23.63	1.75	0.82	0.93	0.071	0.145	0.47	0.7	0.68	91.34	51.8		0	0	23.69	1.98	0.83	1.15	0.142	0.15	0.42	0.67	0.63	104.14	38.6
17	70	male	inferotemporal	major	right	8	0	1	0.5	0.69897	23.41	2.23	0.99	1.24	0.13	0.292	0.44	0.77	0.61	113.28	39.2		1.25	0	23.55	1.87	0.9	0.97	0.076	0.122	0.48	0.86	0.62	79.44	50.7
18	82	female	superotemporal	major	left	5.4	0	0	0	0.522879	22.13	1.64	0.05	1.59	0.166	0.001	0.03	0.27	0.1	98.8	55.7		0	0	22.73	1.53	0.03	1.49	0.17	0	0.02	0.26	0.08	109	55.2
19	70	female	superotemporal	major	left	9	0	0	0.75	0.20412	22.92	1.97	1.05	0.92	0.06	0.05	0.53	0.9	0.62	105.07	54.8		1	0	23.05	1.89	0.97	0.92	0.068	0.205	0.51	0.8	0.68	106.24	47.7
20	72	female	inferotemporal	major	left	8.4	1	0	0.75	0.60206	22.05	1.74	0	1.74	0.316	0	0	0	0	93.74	35.1		0.75	0	22.38	1.55	0.02	1.53	0.195	0	0.01	0.17	0.12	95.42	38
21	56	female	inferotemporal	macular	left	4.73333	1	1	0	1	23.01	2.01	0.21	1.8	0.242	0.002	0.11	0.32	0.34	99.57	43.4		0.125	0	22.81	2.38	0.28	2.1	0.295	0.019	0.12	0.36	0.35	116.97	58.3
22	61	male	superotemporal	macular	left	10	1	0	0.625	0	23.07	1.61	0.13	1.48	0.257	0.002	0.08	0.33	0.22	108.35	59.5		1.75	0	22.83	1.77	0.02	1.75	0.273	0	0.01	0.11	0.06	104.76	39.7
23	65	male	inferotemporal	macular	left	12	1	0	4.75	0.09691	22.39	2.18	0.99	1.19	0.112	0.275	0.45	0.81	0.55	111.05	57.8		6	0	22.52	2.16	0.99	1.18	0.107	0.116	0.46	0.8	0.59	108.51	46.7
24	69	female	superotemporal	major	left	12	1	0	-1.5	0.221849	23.66	1.46	0.33	1.13	0.169	0.033	0.23	0.49	0.5	88.25	36.1		-1.5	0.09691	23.81	1.75	0.32	1.43	0.243	0.014	0.18	0.55	0.36	87.26	50.8
25	69	male	superotemporal	major	right	10	0	0	0	0.69897	23.82	2.03	0.79	1.24	0.13	0.072	0.39	0.6	0.66	104.55	38.2		-2	0.30103	23.67	2.47	0.87	1.6	0.147	0.202	0.35	0.59	0.63	107.51	44.1
26	75	male	superotemporal	major	right	11	1	0	-0.5	0	22.99	1.88	0.95	0.94	0.104	0.245	0.5	0.83	0.64	102.81	41.2		0	0	23	2.02	0.82	1.2	0.121	0.131	0.41	0.69	0.63	111.28	44
27	58	male	inferotemporal	macular	left	2.16667	1	0	0.75	0.522879	22.91	2.22	0	2.22	0.457	0	0	0	0	94.64	37.6		1	0.09691	22.92	2.47	0	2.47	0.581	0	0	0	0	102.86	43.4
28	80	male	inferotemporal	major	right	12	0	1	1	0.4	23.92	1.52	0.32	1.2	0.161	0.013	0.21	0.36	0.57	102.21	68.3		1	0	23.71	2.15	1.76	0.4	0.002	0.21	0.82	0.94	0.87	89.51	49
29	61	female	superotemporal	major	left	12	1	0	0	0	23	1.97	0.34	1.64	0.27	0.013	0.17	0.4	0.42	100.71	67.4		0	0	23.01	2.17	0.43	1.74	0.312	0.034	0.2	0.54	0.37	95.88	59
30	40	male	inferotemporal	macular	left	2	0	0	-0.875	0	24.47	1.6	0.08	1.52	0.269	0.001	0.05	0.26	0.17	97.9	58.9		-0.75	0	24.46	1.5	0.27	1.24	0.234	0.011	0.18	0.44	0.43	93.74	61.3
31	42	male	superotemporal	macular	right	1.6	1	0	0	0.522879	22.55	1.87	0.71	1.16	0.176	0.169	0.38	0.65	0.54	118.53	71.9		0	0	23.02	1.85	0.69	1.16	0.13	0.143	0.37	0.71	0.52	100.54	44.8
32	68	female	superotemporal	macular	right	12	0	0	1.5	0.154902	22.4	1.54	0.17	1.37	0.106	0.003	0.11	0.57	0.19	104.8	60.9		1.5	0	22.73	1.51	0.5	1.01	0.1	0.037	0.33	0.61	0.57	99.93	63.6
33	68	female	superotemporal	macular	right	1.86667	1	0	1.75	0.60206	22.98	1.8	0.14	1.66	0.148	0.003	0.08	0.13	0.61	103.6	40.9		1.125	0	23.13	2.07	0.08	1.99	0.212	0	0.04	0.17	0.24	93.85	53.8
34	71	female	superotemporal	major	right	2	1	0	1	0.09691	23.77	2.42	1.18	1.24	0.143	0.003	0.49	0.73	0.7	102.22	47.4		0.5	0	23.72	2.06	0.87	1.19	0.138	0.2	0.42	0.69	0.62	116.97	53.3
35	48	male	inferotemporal	macular	right	5.66667	1	0	0	1.22185	23.38	2.05	0.18	1.88	0.361	0.002	0.09	0.44	0.24	75.74	59.7		0	0	24.06	2.25	0.09	2.16	0.408	0	0.04	0.22	0.16	107.99	46.3
36	47	female	inferotemporal	macular	right	5	1	0	-0.5	0.69897	22.75	2.2	0.19	2.02	0.379	0.07	0.08	0.29	0.31	116.37	41.9		0	0	22.62	2.15	0.02	2.13	0.416	0	0.01	0.06	0.04	107.01	55.2
37	81	female	superotemporal	major	right	1.63333	1	0	1.25	0.30103	22.88	1.73	0.01	1.72	0.293	0	0.01	0.05	0.09	115.66	44.5		-0.625	0.09691	23.07	1.73	0.01	1.72	0.293	0	0.01	0.05	0.09	115.66	44.5
38	69	male	superotemporal	major	right	6	1	0	0.5	0	23.8	2.31	0.93	1.38	0.128	0.129	0.4	0.69	0.63	86.86	50		0.75	0	22.71	2.08	0.69	1.39	0.128	0.045	0.33	0.59	0.56	87.52	44.5
39	80	male	superotemporal	major	left	1.7	1	1	0	0	22.24	1.91	0.32	1.59	0.2	0.012	0.17	0.37	0.44	107.91	42.6		0	0	22.22	1.56	0.36	1.2	0.197	0.008	0.23	0.46	0.49	102.34	47.5
40	57	male	superotemporal	major	right	2	1	0	0.375	0	22.48	1.77	0.14	1.63	0.239	0.004	0.08	0.3	0.23	95.68	44.1		0.5	0	22.43	1.8	0	1.8	0.242	0	0	0	0	101.58	43.9
