# Supplementary material for: Optic disc morphology in unilateral branch retinal vein occlusion using spectral domain optical coherence tomography
Source: BMC Ophthalmol. 2015 Dec 12;15:178. doi: 10.1186/s12886-015-0165-1 (PMC4676833; doi:10.1186/s12886-015-0165-1)
Supplement: Additional file 2: Table S2. — Demographical data (age; gender; hypertension, diabetes mellitus) involved eye, SER, BCVA, AL, ONH parameters and SSI of control patients. (XLS 44 kb) [file 12886_2015_165_MOESM2_ESM.xls]

## Sheet: Munka1
ID number	age (year)	gender	involved eye	hypertension	diabetes mellitus	SER (D)	BCVA (logmar)	AL (mm)	disc area (mm2)	cup area (mm2)	rim area mm2)	rim V (mm3)	cup V (mm3)	CDaR	hCDR	vCDR	ave RNFL (μm)	SSI
				1=yes, 0=no)	1=yes, 0=no)
1	45	female	left	0	0	0	0	24.11	1.87	0.74	1.13	0.107	0.187	0.39	0.65	0.59	100.9	77.3
2	62	female	left	0	0	0	0	23.91	1.64	0.59	1.05	0.147	0.216	0.36	0.67	0.56	108	80.4
3	75	male	left	1	0	1	0	23.85	1.93	0.8	1.13	0.098	0	0.41	0.72	0.53	100.04	58.4
4	51	female	left	0	0	0	0	22.12	2.11	0.9	1.21	0.101	0.01	0.43	0.69	0.58	107.35	68.6
5	47	female	left	1	0	-2	0	23.4	1.83	0.35	1.48	0.157	0.016	0.19	0.42	0.37	102.74	50.6
6	57	female	left	0	0	0	0	22.4	2.04	0.81	1.23	0.145	0.147	0.4	0.6	0.65	106.29	75.3
7	49	male	left	0	0	0	0	23.64	1.52	0.16	1.37	0.216	0.01	0.1	0.36	0.25	101.69	61.8
8	40	female	left	0	0	0	0	23.11	2.04	0.36	1.68	0.243	0.023	0.18	0.44	0.4	107.3	80.9
9	95	female	left	1	0	0.75	0	23.63	1.84	0.96	0.88	0.074	0.186	0.52	0.91	0.65	96.84	35.4
10	65	female	left	1	0	1	0	23.36	1.5	0.01	1.49	0.189	0	0.01	0.03	0.11	88.6	53.3
11	73	female	left	1	1	0.75	0	21.83	1.97	0.66	1.31	0.143	0.056	0.34	0.62	0.53	104.55	59.5
12	92	male	left	1	0	1	0.154902	25.03	1.38	0	1.38	0.188	0	0	0	0	92.93	35.1
13	69	female	left	1	0	1	0	23.05	2.32	0.51	1.82	0.216	0.024	0.22	0.57	0.46	96.67	41.9
14	63	male	left	1	0	1	0.09691	23.96	2.02	1.13	1.19	0.096	0.191	0.49	0.65	0.47	109.68	43.5
15	74	male	left	1	1	1.5	0	23.94	2.17	1.18	0.99	0.091	0.02	0.54	0.95	0.62	113.09	58.3
16	79	male	left	1	1	1.5	0	23.7	2.02	0.42	1.59	0.169	0.009	0.21	0.41	0.6	95.6	48.7
17	82	male	left	0	0	0	0	23.48	1.88	0.54	0.57	0.01	0.223	0.77	0.98	0.47	85.8	56.5
18	49	male	left	0	0	0	0	23.35	1.63	0.22	1.4	0.207	0.01	0.14	0.44	0.35	94.7	68.7
19	49	female	left	0	0	0	0	23.53	1.42	0.3	1.12	0.106	0.015	0.21	0.53	0.45	93.51	61.1
20	45	male	right	0	0	0	0	24.06	1.96	0.83	1.14	0.117	0.06	0.42	0.66	0.65	102.14	63.7
21	62	female	right	0	0	0	0	23.59	1.82	0.62	1.2	0.158	0.21	0.34	0.6	0.54	111.89	57.5
22	57	female	right	1	0	1	0	22.64	1.92	0.51	1.41	0.144	0.099	0.26	0.59	0.45	104.47	51.7
23	75	male	right	1	0	1	0	23.91	1.83	0.67	1.16	0.118	0.157	0.37	0.7	0.52	100.53	53.5
24	51	female	right	0	0	0	0	22.19	1.88	0.66	1.22	0.116	0.158	0.35	0.7	0.46	106.39	51.6
25	73	female	right	1	0	1	0	23.48	2.11	1.02	1.09	0.109	0.292	0.48	0.67	0.73	103.34	35.5
26	47	female	right	1	0	2	0	23.4	1.93	0.3	1.62	0.212	0.016	0.16	0.43	0.34	103.16	59
27	57	male	right	0	0	0	0	22.41	1.99	0.75	1.24	0.146	0.122	0.37	0.69	0.55	101.47	72.4
28	49	female	right	0	0	0	0	23.81	1.77	0.23	1.54	0.24	0.026	0.13	0.32	0.32	100	53.2
29	40	female	right	0	0	0	0	22.99	1.99	0.47	1.52	0.219	0.049	0.24	0.49	0.46	111.93	70.4
30	95	female	right	1	0	1	0	23.7	1.82	0.72	1.1	0.098	0.058	0.39	0.6	0.68	91.07	45.4
31	62	male	right	1	0	1	0	24.6	1.92	0.1	1.81	0.233	0.001	0.05	0.2	0.25	98.47	58
32	55	female	right	1	0	1	0	23.68	1.98	0.1	1.87	0.246	0.001	0.05	0.27	0.17	92.87	46.8
33	92	female	right	1	0	1	0.154902	24.37	2	0.31	1.69	0.207	0.007	0.15	0.5	0.33	87.4	40.1
34	74	male	right	1	0	1	0.09691	24.02	1.95	0.34	1.61	0.256	0.035	0.18	0.44	0.4	101.91	47.8
35	63	male	right	1	1	1.5	0	23.82	2.28	0.54	0.86	0.051	0.02	0.62	0.87	0.74	105.2	51.2
36	79	male	right	1	1	1.5	0	23.65	1.66	0.35	1.31	0.133	0.006	0.21	0.42	0.63	100.64	51.1
37	75	male	right	1	1	1.5	0	23.48	1.85	0.31	1.54	0.259	0.028	0.17	0.41	0.39	98.38	37.7
38	75	female	right	1	1	1.5	0	23.39	1.51	0.32	1.19	0.364	0.016	0.21	0.36	0.52	100.02	61.8
39	77	female	right	1	1	1.5	0	23.94	1.82	1.15	0.67	0.035	0.01	0.63	0.87	0.47	84.22	40.6
40	67	female	right	0	0	0	0	22.56	2.2	0.8	1.4	0.155	0.119	0.36	0.63	0.56	113.84	54.3
